# Supplementary material for: Different Withering Times Affect Sensory Qualities, Chemical Components, and Nutritional Characteristics of Black Tea
Source: Foods. 2021 Oct 29;10(11):2627. doi: 10.3390/foods10112627 (PMC8618261; doi:10.3390/foods10112627)
Supplement: Supplementary file 1 [file foods-10-02627-s001.zip]

Archive with 1 entries (1 files):
- foods-1434157-supplementary.pdf
